# Supplementary material for: The Buffer Effect of Social Identity on Psychological Stress in Different Competition Conditions
Source: Behav Sci (Basel). 2026 Mar 2;16(3):352. doi: 10.3390/bs16030352 (PMC13023628; doi:10.3390/bs16030352)
Supplement: Supplementary file 1 [file behavsci-16-00352-s001.zip]

Archive with 1 entries (1 files):
- behavsci-4075622-supplementary.pdf
